# Supplementary material for: Nf-Root: A Best-Practice Pipeline for Deep-Learning-Based Analysis of Apoplastic pH in Microscopy Images of Developmental Zones in Plant Root Tissue
Source: Quant Plant Biol. 2024 Dec 23;5:e12. doi: 10.1017/qpb.2024.11 (PMC11706687; doi:10.1017/qpb.2024.11)
Supplement: Wanner et al. supplementary material [file S2632882824000110sup001.zip]

Archive with 4 entries (4 files):
- nf-root_fig_S1.png
- nf-root_fig_S2.png
- nf-root_fig_S3.png
- nf-root_Supplementary Material.docx
